# Supplementary material for: Exosomes from adipose-derived stem cells alleviate premature ovarian failure via blockage of autophagy and AMPK/mTOR pathway
Source: PeerJ. 2023 Dec 14;11:e16517. doi: 10.7717/peerj.16517 (PMC10725676; doi:10.7717/peerj.16517)
Supplement: Data S1 [file peerj-11-16517-s001.zip]

Archive with 12 entries (11 files):
- raw data/
- raw data/Figure 1.pdf
- raw data/Figure 1.xlsx
- raw data/Figure 2.pdf
- raw data/Figure 3.pdf
- raw data/Figure 3.xlsx
- raw data/Figure 4.pdf
- raw data/Figure 4.xlsx
- raw data/Figure 5.pdf
- raw data/Figure 5.xlsx
- raw data/Figure 6.pdf
- raw data/Figure 6.xlsx
