# Supplementary material for: Exosomes from adipose-derived stem cells alleviate premature ovarian failure via blockage of autophagy and AMPK/mTOR pathway
Source: PeerJ. 2023 Dec 14;11:e16517. doi: 10.7717/peerj.16517 (PMC10725676; doi:10.7717/peerj.16517)
Supplement: Data S1 [file peerj-11-16517-s001.zip › raw data/Figure 1.xlsx]

## Sheet: A
	D7				D15
group	No	weight	ovarian weight		No	weight	ovarian weight
WT	1	19.7	0.021		24	22.1	0.02
	2	19.8	0.019		25	21.8	0.022
	3	20	0.02		26	21.9	0.019
					27	22.3	0.021
					28	22	0.021
					29	22.4	0.02
POF	4	14	0.015		30	12.4	0.011
	5	13.7	0.013		31	12.6	0.012
	6	13.9	0.014		32	12.5	0.012
					33	12.7	0.01
					34	12.8	0.011
					35	13	0.012
DMSO	7	13.8	0.012		36	13	0.011
	8	13.9	0.015		37	13.1	0.012
	9	14.1	0.012		38	13.2	0.013
					39	12.9	0.012
					40	12.8	0.011
					41	12.7	0.013
3-MA	10	16.6	0.016		42	18.2	0.016
	11	16.9	0.014		43	17.3	0.017
	12	17.2	0.016		44	17.6	0.017
					45	17.6	0.018
					46	17.4	0.018
					47	17.8	0.015

## Sheet: C-ROS
		1	2	4	5	6	7
		0	30	60	120	240	360	U/ml
		0.059	0.138	0.231	0.644	1.199	1.896
		x=(y+0.0074)/0.0052
7d			C
	WT	0.515	100.462
		0.541	105.462
		0.466	91.0385
	POF	0.978	189.5
		0.981	190.077
		1.091	211.231
	DMSO	1.081	209.308
		1.099	212.769
		0.972	188.346
	3-MA	0.911	176.615
		0.995	192.769
		0.924	179.115
15d			C
	WT	0.554	107.962
		0.473	92.3846
		0.52	101.423
	POF	1.054	204.115
		1.094	211.808
		1.201	232.385
	DMSO	1.076	208.346
		1.343	259.692
		1.195	231.231
	3-MA	0.697	135.462
		0.624	121.423
		0.707	137.385

## Sheet: C-SOD
		1	2	4	5	6	7
		0	5	10	20	40	80	U /ml
		0.052	0.159	0.292	0.434	0.954	1.6
		x=(y-0.0769)/0.0195
7d			C	Craw=C*5
	WT	0.516	22.5179	112.59
		0.547	24.1077	120.538
		0.531	23.2872	116.436
	POF	0.341	13.5436	67.7179
		0.324	12.6718	63.359
		0.353	14.159	70.7949
	DMSO	0.329	12.9282	64.641
		0.317	12.3128	61.5641
		0.295	11.1846	55.9231
	3-MA	0.409	17.0308	85.1538
		0.379	15.4923	77.4615
		0.345	13.7487	68.7436
15d			C	Craw=C*5
	WT	0.512	22.3128	111.564
		0.542	23.8513	119.256
		0.448	19.0308	95.1538
	POF	0.267	9.74872	48.7436
		0.309	11.9026	59.5128
		0.29	10.9282	54.641
	DMSO	0.3	11.441	57.2051
		0.268	9.8	49
		0.259	9.33846	46.6923
	3-MA	0.477	20.5179	102.59
		0.471	20.2103	101.051
		0.447	18.9795	94.8974

## Sheet: C-MDA
		1	2	3	4	5	6
		0	1.5	3	6	12	24	nmol /ml
		0.094	0.278	0.371	0.611	0.915	1.584
7d			C	Craw=C*5
	WT	0.508	5.50669	27.5334
		0.513	5.5903	27.9515
		0.456	4.63712	23.1856
	POF	0.845	11.1421	55.7107
		0.751	9.57023	47.8512
		0.744	9.45318	47.2659
	DMSO	0.722	9.08528	45.4264
		0.769	9.87124	49.3562
		0.75	9.55351	47.7676
	3-MA	0.673	8.26589	41.3294
		0.73	9.21906	46.0953
		0.714	8.95151	44.7575
15d			C	Craw=C*5
	WT	0.475	4.95485	24.7742
		0.524	5.77425	28.8712
		0.509	5.52341	27.6171
	POF	1.135	15.9916	79.9582
		1.028	14.2023	71.0117
		1.015	13.9849	69.9247
	DMSO	0.962	13.0987	65.4933
		1.024	14.1355	70.6773
		1.055	14.6538	73.2692
	3-MA	0.637	7.66388	38.3194
		0.666	8.14883	40.7441
		0.608	7.17893	35.8946

## Sheet: C-E2
		1	2	4	5	6
		0	9.37	18.75	37.5	75	ng/L
		0.047	0.116	0.497	0.863	1.732
		x=(y-0.0021)/0.0231
7d			C
	WT	0.555	23.9351
		0.563	24.2814
		0.523	22.5498
	POF	0.314	13.5022
		0.367	15.7965
		0.299	12.8528
	DMSO	0.387	16.6623
		0.31	13.329
		0.349	15.0173
	3-MA	0.394	16.9654
		0.379	16.316
		0.412	17.7446
15d			C
	WT	0.505	21.7706
		0.562	24.2381
		0.569	24.5411
	POF	0.199	8.52381
		0.192	8.22078
		0.268	11.5108
	DMSO	0.31	13.329
		0.194	8.30736
		0.216	9.25974
	3-MA	0.489	21.0779
		0.446	19.2165
		0.474	20.4286

## Sheet: C-FSH
		1	2	4	5	6	7
		0	1.56	3.13	6.25	12.5	25	ng/ml
		0.021	0.165	0.312	0.549	0.923	1.621
7d			C	Craw=C*2
	WT	0.463	5.91879	11.8376
		0.481	6.20541	12.4108
		0.442	5.58439	11.1688
	POF	0.902	12.9092	25.8185
		0.963	13.8806	27.7611
		0.946	13.6099	27.2197
	DMSO	0.98	14.1513	28.3025
		0.961	13.8487	27.6975
		0.906	12.9729	25.9459
	3-MA	0.915	13.1162	26.2325
		0.76	10.6481	21.2962
		0.827	11.715	23.4299
15d			C	Craw=C*2
	WT	0.423	5.28185	10.5637
		0.488	6.31688	12.6338
		0.469	6.01433	12.0287
	POF	1.137	16.6513	33.3025
		1.278	18.8965	37.793
		1.193	17.543	35.086
	DMSO	1.209	17.7978	35.5955
		1.222	18.0048	36.0096
		1.291	19.1035	38.207
	3-MA	0.722	10.043	20.086
		0.609	8.24363	16.4873
		0.704	9.75637	19.5127
