# Supplementary material for: Exosomes from adipose-derived stem cells alleviate premature ovarian failure via blockage of autophagy and AMPK/mTOR pathway
Source: PeerJ. 2023 Dec 14;11:e16517. doi: 10.7717/peerj.16517 (PMC10725676; doi:10.7717/peerj.16517)
Supplement: Data S1 [file peerj-11-16517-s001.zip › raw data/Figure 3.xlsx]

## Sheet: WB
p-AMPK	gray value	relative quantification	Avg	sd	GAPDH	normalization processing
WT	16269.9	0.566615	0.549341	0.036435	28714.1	1.03144
	16515.6	0.582746			28341.1	1.06081
	14430.9	0.498663			28939.2	0.907747
POF	28304.8	0.996546	0.951984	0.0653733	28403	1.81407
	24772.5	0.859552			28820.2	1.5647
	28336.9	0.999854			28341.1	1.8201
DMSO	27987.6	0.994226	0.917032	0.0559639	28150.1	1.80985
	25677.3	0.893557			28736	1.6266
	24449.7	0.863312			28320.9	1.57154
3-MA	23552.2	0.831243	0.788109	0.0444524	28333.7	1.51316
	23324	0.806148			28932.6	1.46748
	20498	0.726936			28197.8	1.32329
Bcl-2	gray value	relative quantification	Avg	sd	GAPDH	normalization processing
WT	24290.2	0.845932	0.900327	0.0430648	28714.1	0.939582
	26959.3	0.951246			28341.1	1.05656
	26155.4	0.903804			28939.2	1.00386
POF	15240.3	0.536574	0.512362	0.028061	28403	0.595977
	15202.3	0.527487			28820.2	0.585883
	13406.1	0.473026			28341.1	0.525394
DMSO	14022.2	0.498123	0.45935	0.0575732	28150.1	0.553269
	14424.6	0.501968			28736	0.55754
	10704.1	0.37796			28320.9	0.419803
3-MA	20474.2	0.722608	0.710369	0.0311294	28333.7	0.802606
	19316.2	0.667627			28932.6	0.741538
	20891	0.740872			28197.8	0.822892
Beclin-1	gray value	relative quantification	Avg	sd	GAPDH	normalization processing
WT	9776.56	0.340479	0.349625	0.0289259	28714.1	0.97384
	9059.73	0.319668			28341.1	0.914317
	11249.5	0.388728			28939.2	1.11184
POF	23491.8	0.82709	0.820311	0.027895	28403	2.36565
	24513.8	0.850578			28820.2	2.43283
	22198.6	0.783265			28341.1	2.2403
DMSO	21518.1	0.764405	0.784311	0.053917	28150.1	2.18636
	20992.2	0.730519			28736	2.08944
	24299.5	0.858009			28320.9	2.45408
3-MA	18603	0.656568	0.615172	0.0445848	28333.7	1.87792
	18391.4	0.635662			28932.6	1.81813
	15601.5	0.553286			28197.8	1.58251
LC3-Ⅱ/Ⅰ	gray value	relative quantification	Avg	sd	GAPDH	normalization processing
WT	21264.2	0.740548	0.714788	0.0331539	28714.1	1.03604
	20854.4	0.735836			28341.1	1.02945
	19330.8	0.66798			28939.2	0.934515
POF	40060.4	1.41043	1.30844	0.0844147	28403	1.97321
	37788.4	1.31118			28820.2	1.83436
	34114.4	1.20371			28341.1	1.68401
DMSO	38421.6	1.36488	1.37133	0.0549372	28150.1	1.90949
	37572.4	1.3075			28736	1.82922
	40827.5	1.44161			28320.9	2.01683
3-MA	26908.4	0.949695	0.90917	0.0553867	28333.7	1.32864
	24038.9	0.830857			28932.6	1.16238
	26702.1	0.946957			28197.8	1.32481
p-mTOR	gray value	relative quantification	Avg	sd	GAPDH	normalization processing
WT	15202	0.529425	0.515508	0.0311783	28714.1	1.027
	13385.9	0.472316			28341.1	0.916214
	15765.6	0.544782			28939.2	1.05679
POF	22318	0.785762	0.842214	0.0458084	28403	1.52425
	24293.1	0.842919			28820.2	1.63512
	25449.2	0.897963			28341.1	1.7419
DMSO	21168.1	0.751974	0.807119	0.0437495	28150.1	1.45871
	23287.6	0.810396			28736	1.57204
	24327.3	0.858987			28320.9	1.66629
3-MA	19514.8	0.688749	0.666518	0.0181719	28333.7	1.33606
	18639.5	0.644237			28932.6	1.24971
	18795.8	0.666567			28197.8	1.29303
