# Supplementary material for: Exosomes from adipose-derived stem cells alleviate premature ovarian failure via blockage of autophagy and AMPK/mTOR pathway
Source: PeerJ. 2023 Dec 14;11:e16517. doi: 10.7717/peerj.16517 (PMC10725676; doi:10.7717/peerj.16517)
Supplement: Data S1 [file peerj-11-16517-s001.zip › raw data/Figure 4.xlsx]

## Sheet: Sheet1
	D7				D15
group	No	weight	ovarian weight		No	weight	ovarian weight
WT	1	19.7	0.021		16	23	0.021
	2	19.3	0.02		17	22.5	0.019
	3	19.7	0.019		18	22.8	0.019
					19	22.4	0.019
					20	22.4	0.02
					21	22.7	0.02
POF	4	13.8	0.011		22	12.5	0.01
	5	14	0.012		23	12.3	0.012
	6	14.2	0.013		24	13.2	0.012
					25	12.9	0.011
					26	12.7	0.011
					27	12.6	0.013
PBS	7	13.8	0.012		28	12.7	0.01
	8	13.9	0.012		29	12.7	0.012
	9	14.1	0.014		30	13.1	0.011
					31	12.9	0.011
					32	12.8	0.012
					33	12.6	0.01
ADSCs	10	14.7	0.013		34	16.8	0.015
	11	15.1	0.013		35	16.7	0.015
	12	15.1	0.014		36	17.1	0.014
					37	16.5	0.014
					38	16.8	0.013
					39	16.5	0.012
Exo	13	16.9	0.015		40	17.2	0.017
	14	16.5	0.016		41	17.4	0.017
	15	16.8	0.016		42	17.5	0.018
					43	17.6	0.016
					44	17.2	0.016
					45	17.7	0.018
