# Supplementary material for: Exosomes from adipose-derived stem cells alleviate premature ovarian failure via blockage of autophagy and AMPK/mTOR pathway
Source: PeerJ. 2023 Dec 14;11:e16517. doi: 10.7717/peerj.16517 (PMC10725676; doi:10.7717/peerj.16517)
Supplement: Data S1 [file peerj-11-16517-s001.zip › raw data/Figure 5.xlsx]

## Sheet: A-ROS
		1	2	4	5	6	7
		0	30	60	120	240	360	U/ml
		0.059	0.138	0.231	0.644	1.199	1.896
		x=(y+0.0074)/0.0052
7d			C
	WT	0.514	100.269
		0.573	111.615
		0.518	101.038
	POF	0.865	167.769
		0.831	161.231
		0.879	170.462
	PBS	0.874	169.5
		0.921	178.538
		0.888	172.192
	ADSCs	0.826	160.269
		0.838	162.577
		0.779	151.231
	Exo	0.742	144.115
		0.715	138.923
		0.704	136.808
15d			C
	WT	0.493	96.2308
		0.542	105.654
		0.544	106.038
	POF	0.986	191.038
		0.925	179.308
		1.073	207.769
	PBS	1.046	202.577
		1.075	208.154
		0.987	191.231
	ADSCs	0.798	154.885
		0.731	142
		0.779	151.231
	Exo	0.667	129.692
		0.657	127.769
		0.594	115.654

## Sheet: A-MDA
		1	2	4	5	6
		0	1.5	3	6	12	24	nmol /ml
		0.094	0.278	0.371	0.611	0.915	1.584
7d			C	Craw=C*5
	WT	0.501	5.38963	26.9482
		0.467	4.82107	24.1054
		0.485	5.12207	25.6104
	POF	0.915	12.3127	61.5635
		0.791	10.2391	51.1957
		0.798	10.3562	51.7809
	PBS	0.869	11.5435	57.7174
		0.738	9.35284	46.7642
		0.786	10.1555	50.7776
	ADSCs	0.722	9.08528	45.4264
		0.79	10.2224	51.112
		0.793	10.2726	51.3629
	Exo	0.704	8.78428	43.9214
		0.688	8.51672	42.5836
		0.728	9.18562	45.9281
15d			C	Craw=C*5
	WT	0.496	5.30602	26.5301
		0.457	4.65385	23.2692
		0.512	5.57358	27.8679
	POF	0.976	13.3328	66.6639
		0.841	11.0753	55.3763
		0.839	11.0418	55.209
	PBS	0.845	11.1421	55.7107
		0.905	12.1455	60.7274
		0.805	10.4732	52.3662
	ADSCs	0.692	8.58361	42.9181
		0.708	8.85117	44.2559
		0.674	8.28261	41.413
	Exo	0.609	7.19565	35.9783
		0.593	6.92809	34.6405
		0.542	6.07525	30.3763

## Sheet: A-FSH
		1	2	4	5	6	7
		0	1.56	3.13	6.25	12.5	25	ng/ml
		0.021	0.165	0.312	0.549	0.923	1.621
7d			C	Craw=C*2
	WT	0.423	5.28185	10.5637
		0.439	5.53662	11.0732
		0.404	4.9793	9.9586
	POF	0.917	13.1481	26.2962
		0.882	12.5908	25.1815
		0.968	13.9602	27.9204
	PBS	0.955	13.7532	27.5064
		0.986	14.2468	28.4936
		0.92	13.1959	26.3917
	ADSCs	0.895	12.7978	25.5955
		0.793	11.1736	22.3471
		0.882	12.5908	25.1815
	Exo	0.853	12.129	24.258
		0.738	10.2978	20.5955
		0.788	11.0939	22.1879
15d			C	Craw=C*2
	WT	0.443	5.60032	11.2006
		0.442	5.58439	11.1688
		0.405	4.99522	9.99045
	POF	1.078	15.7118	31.4236
		1.289	19.0717	38.1433
		1.169	17.1608	34.3217
	PBS	1.079	15.7277	31.4554
		1.199	17.6385	35.2771
		1.158	16.9857	33.9713
	ADSCs	0.872	12.4315	24.8631
		0.843	11.9697	23.9395
		0.811	11.4602	22.9204
	Exo	0.678	9.34236	18.6847
		0.564	7.52707	15.0541
		0.581	7.79777	15.5955

## Sheet: A-SOD
		1	2	4	5	6	7
		0	5	10	20	40	80	U /ml
		0.052	0.159	0.292	0.434	0.954	1.6
		x=(y-0.0769)/0.0195
7d			C	Craw=C*5
	WT	0.576	25.5949	127.974
		0.621	27.9026	139.513
		0.617	27.6974	138.487
	POF	0.312	12.0564	60.2821
		0.317	12.3128	61.5641
		0.27	9.90256	49.5128
	PBS	0.327	12.8256	64.1282
		0.3	11.441	57.2051
		0.328	12.8769	64.3846
	ADSCs	0.363	14.6718	73.359
		0.328	12.8769	64.3846
		0.335	13.2359	66.1795
	Exo	0.383	15.6974	78.4872
		0.43	18.1077	90.5385
		0.384	15.7487	78.7436
15d			C	Craw=C*5
	WT	0.573	25.441	127.205
		0.589	26.2615	131.308
		0.557	24.6205	123.103
	POF	0.256	9.18462	45.9231
		0.298	11.3385	56.6923
		0.283	10.5692	52.8462
	PBS	0.255	9.13333	45.6667
		0.269	9.85128	49.2564
		0.242	8.46667	42.3333
	ADSCs	0.407	16.9282	84.641
		0.436	18.4154	92.0769
		0.417	17.441	87.2051
	Exo	0.528	23.1333	115.667
		0.518	22.6205	113.103
		0.495	21.441	107.205

## Sheet: A-E2
		1	2	4	5	6
		0	9.37	18.75	37.5	75	ng/L
		0.047	0.116	0.497	0.863	1.732
		x=(y-0.0021)/0.0231
7d			C
	WT	0.543	23.4156
		0.567	24.4545
		0.555	23.9351
	POF	0.371	15.9697
		0.318	13.6753
		0.325	13.9784
	PBS	0.317	13.632
		0.297	12.7662
		0.332	14.2814
	ADSCs	0.317	13.632
		0.36	15.4935
		0.365	15.71
	Exo	0.415	17.8745
		0.403	17.355
		0.391	16.8355
15d			C
	WT	0.578	24.9307
		0.546	23.5455
		0.56	24.1515
	POF	0.324	13.9351
		0.251	10.7749
		0.261	11.2078
	PBS	0.259	11.1212
		0.296	12.7229
		0.357	15.3636
	ADSCs	0.399	17.1818
		0.421	18.1342
		0.395	17.0087
	Exo	0.494	21.2944
		0.514	22.1602
		0.476	20.5152

## Sheet: D-WB
p-AMPK	gray value	relative quantification	Avg	sd	GAPDH	normalization processing
WT	6832.88	0.280025	0.280288	0.00820186	24400.9	0.999062
	6555.93	0.270377			24247.4	0.96464
	7101.79	0.290462			24449.9	1.0363
POF	24145.2	0.991709	0.964936	0.0327412	24347	3.53818
	24173.3	0.984265			24559.8	3.51162
	22175	0.918833			24133.9	3.27817
PBS	22117	0.913494	0.951589	0.029495	24211.4	3.25912
	23635.2	0.98535			23986.6	3.51549
	23576.4	0.955923			24663.5	3.4105
ADSCs	20901.6	0.862314	0.862171	0.0373718	24239	3.07653
	21730.3	0.907869			23935.5	3.23906
	19831.5	0.816328			24293.6	2.91246
Exo	16257.5	0.673076	0.565482	0.0765958	24154.1	2.40137
	12088.5	0.500819			24137.4	1.7868
	12593.8	0.522551			24100.6	1.86433
Bcl-2	gray value	relative quantification	Avg	sd	GAPDH	normalization processing
WT	26467.7	1.0847	1.12605	0.0348798	24400.9	0.963279
	28369.8	1.17002			24247.4	1.03905
	27467.8	1.12343			24449.9	0.997675
POF	12599.7	0.517504	0.456016	0.0665895	24347	0.459576
	11961.7	0.487044			24559.8	0.432525
	8772.7	0.363501			24133.9	0.322812
PBS	9152.63	0.378029	0.418101	0.0483724	24211.4	0.335714
	11661.2	0.486153			23986.6	0.431734
	9621.73	0.390121			24663.5	0.346452
ADSCs	18514.7	0.763841	0.722177	0.058111	24239	0.678338
	15318.7	0.639999			23935.5	0.568358
	18528.5	0.762693			24293.6	0.677318
Exo	23541	0.974618	0.971076	0.0244561	24154.1	0.865521
	24115.7	0.9991			24137.4	0.887263
	22642.7	0.93951			24100.6	0.834343
Beclin-1	gray value	relative quantification	Avg	sd	GAPDH	normalization processing
WT	9908.78	0.406082	0.39944	0.0200566	24400.9	1.01663
	10183.9	0.420001			24247.4	1.05147
	9101.2	0.372238			24449.9	0.931899
POF	31474.9	1.29276	1.19528	0.0709957	24347	3.23644
	28670.2	1.16737			24559.8	2.92251
	27167.9	1.12572			24133.9	2.81823
PBS	31955.8	1.31986	1.25708	0.0789697	24211.4	3.30429
	31318.7	1.30567			23986.6	3.26876
	28256.9	1.1457			24663.5	2.86826
ADSCs	23969.4	0.988878	1.00432	0.0302171	24239	2.47566
	25049.8	1.04655			23935.5	2.62005
	23748	0.977542			24293.6	2.44728
Exo	15134.3	0.626572	0.644877	0.0131263	24154.1	1.56863
	15851.1	0.656704			24137.4	1.64406
	15698	0.651355			24100.6	1.63067
LC3-Ⅱ/Ⅰ	gray value	relative quantification	Avg	sd	GAPDH	normalization processing
WT	6672.26	0.273443	0.276555	0.011742	24400.9	0.988746
	6400.94	0.263985			24247.4	0.954549
	7145.19	0.292237			24449.9	1.05671
POF	28987	1.19058	1.16487	0.0241734	24347	4.30503
	28772.5	1.17153			24559.8	4.23615
	27331.6	1.1325			24133.9	4.09502
PBS	30765.9	1.27072	1.19964	0.0507546	24211.4	4.59481
	28129.9	1.17273			23986.6	4.2405
	28497.6	1.15546			24663.5	4.17804
ADSCs	26650.3	1.09948	1.0664	0.0340826	24239	3.97564
	25855.7	1.08022			23935.5	3.90599
	24767.4	1.0195			24293.6	3.68644
Exo	17842.9	0.738711	0.765925	0.0195608	24154.1	2.67112
	18919.6	0.783828			24137.4	2.83426
	18683.7	0.775238			24100.6	2.80319
p-mTOR	gray value	relative quantification	Avg	sd	GAPDH	normalization processing
WT	13548.2	0.555234	0.547012	0.00837447	24400.9	1.01503
	12984.9	0.535519			24247.4	0.978989
	13454.4	0.550284			24449.9	1.00598
POF	26487	1.08789	1.03983	0.0347227	24347	1.98879
	24733.9	1.00709			24559.8	1.84107
	24725.3	1.0245			24133.9	1.87291
PBS	27153.5	1.12152	1.0989	0.0196198	24211.4	2.05026
	26421.5	1.10151			23986.6	2.01368
	26480.4	1.07367			24663.5	1.96279
ADSCs	22853.6	0.942844	0.973446	0.0239473	24239	1.72362
	23365.5	0.976185			23935.5	1.78458
	24325.4	1.00131			24293.6	1.83051
Exo	16329.2	0.676043	0.689144	0.0185016	24154.1	1.23588
	16318.8	0.67608			24137.4	1.23595
	17239.4	0.715309			24100.6	1.30767
