# Supplementary material for: Exosomes from adipose-derived stem cells alleviate premature ovarian failure via blockage of autophagy and AMPK/mTOR pathway
Source: PeerJ. 2023 Dec 14;11:e16517. doi: 10.7717/peerj.16517 (PMC10725676; doi:10.7717/peerj.16517)
Supplement: Data S1 [file peerj-11-16517-s001.zip › raw data/Figure 6.xlsx]

## Sheet: A-CCK-8
		viability
Control	0.635	99.5688
	0.657	103.018
	0.609	95.492
	0.65	101.921
Ave	0.63775
CTX	0.345	54.0964
	0.312	48.922
	0.351	55.0372
	0.318	49.8628
CTX +ADSCs-Exo	0.478	74.951
	0.473	74.167
	0.535	83.8887
	0.553	86.7111
CTX + ADSCs-Exo+Rapa	0.465	72.9126
	0.464	72.7558
	0.44	68.9926
	0.409	64.1317

## Sheet: B
Control	CTX	CTX + ADSCs-Exo	CTX + ADSCs-Exo + Rapa
7.49	19	10.92	14.65
6.66	21.63	11.92	14.71
7.34	18.93	11.44	13.7

## Sheet: C-WB
p-AMPK	gray value	relative quantification	Avg	sd	GAPDH	normalization processing
Control	4306.32	0.184854	0.186058	0.0405295	23295.8	0.993528
	3194.44	0.137032			23311.5	0.736505
	5504.27	0.236287			23294.8	1.26997
CTX	31377.3	1.30289	1.23604	0.0516463	24082.8	7.00263
	28938.8	1.17714			24584	6.32674
	30028.9	1.22809			24451.7	6.6006
CTX +ADSCs-Exo	11199.1	0.431182	0.495497	0.0546231	25973.1	2.31746
	14126.8	0.564711			25016	3.03514
	11215.9	0.490597			22861.8	2.6368
CTX + ADSCs-Exo+Rapa	21667.5	1.04918	0.941197	0.0773965	20651.8	5.63902
	18399.8	0.871723			21107.4	4.68523
	18744.5	0.902685			20765.3	4.85164
p-mTOR	gray value	relative quantification	Avg	sd	GAPDH	normalization processing
Control	24290.7	1.04271	1.07094	0.077799	23295.8	0.973636
	23147.5	0.992965			23311.5	0.92719
	27421.5	1.17715			23294.8	1.09917
CTX	8217.62	0.341224	0.33935	0.0381667	24082.8	0.318621
	7171.08	0.291697			24584	0.272374
	9417.06	0.385129			24451.7	0.359618
CTX +ADSCs-Exo	20142	0.775496	0.737053	0.0281864	25973.1	0.724126
	17728.9	0.708703			25016	0.661758
	16619.6	0.72696			22861.8	0.678805
CTX + ADSCs-Exo+Rapa	10623.8	0.514423	0.563422	0.0527712	20651.8	0.480347
	11380.5	0.539171			21107.4	0.503455
	13220.7	0.636671			20765.3	0.594497
Beclin-1	gray value	relative quantification	Avg	sd	GAPDH	normalization processing
Control	19907	0.854529	0.796494	0.0700641	23295.8	1.07286
	16269.7	0.697925			23311.5	0.876246
	19498.4	0.837029			23294.8	1.05089
CTX	63601.7	2.64096	2.56279	0.142992	24082.8	3.31573
	66013.5	2.68522			24584	3.3713
	57759.5	2.36219			24451.7	2.96573
CTX +ADSCs-Exo	38199.6	1.47074	1.53681	0.0944574	25973.1	1.84651
	36756	1.4693			25016	1.8447
	38188	1.67039			22861.8	2.09717
CTX + ADSCs-Exo+Rapa	47514.7	2.30075	2.17369	0.130034	20651.8	2.88859
	46970.3	2.2253			21107.4	2.79387
	41427.5	1.99503			20765.3	2.50477
Bcl-2	gray value	relative quantification	Avg	sd	GAPDH	normalization processing
Control	25573.7	1.09778	1.16222	0.0562747	23295.8	0.944553
	28787.1	1.23488			23311.5	1.06252
	26882.1	1.154			23294.8	0.992925
CTX	6357.17	0.263971	0.324783	0.0453467	24082.8	0.227127
	8298.43	0.337554			24584	0.290439
	9116.14	0.372823			24451.7	0.320785
CTX +ADSCs-Exo	23441.1	0.902514	0.902502	0.0401323	25973.1	0.776543
	21347.3	0.853344			25016	0.734236
	21756.3	0.951648			22861.8	0.818819
CTX + ADSCs-Exo+Rapa	15196.2	0.735828	0.735247	0.0621144	20651.8	0.633123
	17118.7	0.811029			21107.4	0.697828
	13681.9	0.658884			20765.3	0.566918
LC3-Ⅱ	gray value	relative quantification	Avg	sd	GAPDH	normalization processing	LC3-Ⅱ/Ⅰ
Control	7451.69	0.319872	0.294102	0.0393515	23295.8	1.08762	1.09223
	7551.4	0.323934			23311.5	1.10143	1.1148
	5555.81	0.2385			23294.8	0.810943	0.798006
CTX	18267.5	0.758531	0.722644	0.0264878	24082.8	2.57914	8.21979
	17095.7	0.695399			24584	2.36448	7.45247
	17458.5	0.714002			24451.7	2.42774	8.28135
CTX +ADSCs-Exo	12180.6	0.468971	0.524896	0.0398324	25973.1	1.59459	2.09931
	13976.6	0.558707			25016	1.89971	2.68987
	12505.6	0.54701			22861.8	1.85993	2.12802
CTX + ADSCs-Exo+Rapa	13462.6	0.651884	0.691067	0.0326309	20651.8	2.21653	3.07735
	14554.5	0.689548			21107.4	2.34459	3.86106
	15195.4	0.73177			20765.3	2.48815	3.43447
LC3-Ⅰ	gray value	relative quantification	Avg	sd	GAPDH	normalization processing
Control	29523.6	1.26733	1.2727	0.0151385	23295.8	0.995781
	29312.8	1.25744			23311.5	0.988007
	30128	1.29333			23294.8	1.01621
CTX	9617.19	0.399339	0.392079	0.0135421	24082.8	0.313772
	9926.94	0.403797			24584	0.317275
	9122.94	0.373101			24451.7	0.293157
CTX +ADSCs-Exo	25108.5	0.966711	0.992639	0.0890807	25973.1	0.759574
	22485.3	0.898838			25016	0.706244
	25430.7	1.11237			22861.8	0.874021
CTX + ADSCs-Exo+Rapa	18931.3	0.91669	0.870518	0.0691062	20651.8	0.720271
	16312.5	0.772835			21107.4	0.60724
	19146.2	0.922028			20765.3	0.724465
